# Supplementary material for: Designing New Chimeric Proline-Rich Antimicrobial Peptides to Enhance Efficacy Toward the ESKAPE+E: Beyond Sequence Extension
Source: Biomolecules. 2025 May 27;15(6):776. doi: 10.3390/biom15060776 (PMC12190468; doi:10.3390/biom15060776)
Supplement: Supplementary file 1 [file biomolecules-15-00776-s001.zip]

Archive with 1 entries (1 files):
- biomolecules-3571313-supplementary.pdf
